# Supplementary material for: HIV and Antiretroviral Therapy Are Independently Associated with Cardiometabolic Variables and Cardiac Electrical Activity in Adults from the Western Cape Region of South Africa
Source: J Clin Med. 2021 Sep 12;10(18):4112. doi: 10.3390/jcm10184112 (PMC8466610; doi:10.3390/jcm10184112)
Supplement: Supplementary file 1 [file jcm-10-04112-s001.zip]

Archive with 1 entries (1 files):
- jcm-1360164-supplementary.pdf
